# Supplementary material for: Endothelium-Derived Relaxing Factors and Endothelial Function: A Systematic Review
Source: Biomedicines. 2022 Nov 10;10(11):2884. doi: 10.3390/biomedicines10112884 (PMC9687749; doi:10.3390/biomedicines10112884)
Supplement: Supplementary file 1 [file biomedicines-10-02884-s001.zip]

Archive with 1 entries (1 files):
- biomedicines-2010826-supplementary.pdf
